# Supplementary material for: Isolation, Identification, and Management Strategies for the Root Rot Pathogen of Cardamine violifolia
Source: Biology (Basel). 2026 Feb 22;15(4):368. doi: 10.3390/biology15040368 (PMC12938698; doi:10.3390/biology15040368)
Supplement: Supplementary file 1 [file biology-15-00368-s001.zip]

Archive with 1 entries (1 files):
- biology-4127542-supplementary.pdf
